# Supplementary material for: Diagnostic Challenges and Management of Blunt Traumatic Duodenal Diverticulum Perforation: A Systematic Review
Source: J Clin Med. 2026 Jun 5;15(11):4390. doi: 10.3390/jcm15114390 (PMC13258038; doi:10.3390/jcm15114390)
Supplement: Supplementary file 1 [file jcm-15-04390-s001.zip]

Archive with 4 entries (4 files):
- AMSTAR - Assessing the Methodological Quality of Systematic Reviews (1).pdf
- PROSPERO.pdf
- Search strategy SR DD.pdf
- Table S1. PRISMA_2020_checklist SR DD.pdf
